# Supplementary material for: Platelet P2Y1 receptor exhibits constitutive G protein signaling and β-arrestin 2 recruitment
Source: BMC Biol. 2023 Feb 1;21:14. doi: 10.1186/s12915-023-01528-y (PMC9890698; doi:10.1186/s12915-023-01528-y)
Supplement: Supplementary file 7 — Additional file 7. Source data for Figs 1-4. [file 12915_2023_1528_MOESM7_ESM.xlsx]

## Sheet: Figure 1b
Figure 1b
Basal BRET signal
pcDNA3.1	P2Y1-R
1.34067	0.412788
2.12171	0.897022
1.90185	1.06503
1.76323	0.961488
1.86649	1.15414
2.11427	1.25144

## Sheet: Figure 1c
Figure 1c
ADP-modulated BRET
pcDNA3.1	P2Y1-R
0.0127547	-0.0404503
0.006152	-0.0232725
-0.00715372	-0.0284323
-0.0277929	-0.0251073
0.00353045	-0.0190587
0.0220078	-0.0082103

## Sheet: Figure 1d
Figure 1d
Basal BRET signal
Amount of receptor-encoding plasmid (µg)	AT1-R					P2Y1-R
0	1.25026	1.08574	1.79083	1.77271	1.6373	1.25026	1.08574	1.79083	1.77271	1.59851
0.001	1.18105	1.54964	1.41044	1.60725	1.63564	1.28216	1.50535	1.4907	1.56395	1.56882
0.01	1.26703	1.56644	1.40145	1.56026	1.68687	1.07739	1.50352	1.45511	1.55642	1.55035
0.1	1.29485	1.16288	1.32639	1.44561	1.64064	0.966963	1.30382	1.1408	1.37521	1.38572
1	1.24161	1.32744	1.27867	1.41499	1.43467	0.739208	1.00614	0.719068	0.903002	0.983881
2	1.35936	1.0076	1.42333	1.29601	1.42626	0.524331	0.662545	0.504985	0.634205	0.845307
4	1.03503	0.933956	1.32483	1.32558	1.41614	0.380447	0.382095	0.499815	0.574671	0.754499

## Sheet: Figure 1e
Figure 1e
MRS2179-modulated BRET
P2Y1-R
Amount of receptor-encoding plasmid (µg)
0	0.001	0.01	0.1	1	2	4
0.0273508	0.0477753	0.0650493	0.152012	0.337842	0.300943	0.225606
0.0267063	0.0240681	0.0129325	0.0390842	0.149829	0.136908	0.0810955
0.0291224	-0.0105189	0.0259663	0.030784	0.12239	0.0812566	0.0672244
-0.00231114	-0.0361968	0.00964912	0.0732212	0.0873898	0.102109	0.12883
-0.00231114	0.0407553	-0.0119206	0.00492692	0.102391	0.115093	0.066747
0.0312387	0.0249158	0.0400814	0.0281667	0.0842631	0.0698705	0.0523479
0.0606866	0.0277194	-0.00801084	0.0815018	0.227508	0.211226	0.15927

## Sheet: Figure 1f
Figure 1f
MRS2179-modulated BRET
[MRS2179] (M)	MRS2179-modulated BRET
1e-10	-0.0414203	-0.0518106	0.00800273	-0.00547338	-0.00657295
1e-09	-0.0288166	-0.0300723	-0.0177909	-0.0211057	0.00341046
1e-08	-0.0458543	-0.0266574	0.0253239	-0.0240804	-0.00943505
1e-07	-0.0346381	0.0310801	0.0130626	-0.00148645	-0.00561959
1e-06	-0.0373307	0.0155674	0.0147318	0.00402161	-0.0107037
5e-06	0.0212571	0.0223008	0.0487605	0.0381017	0.0264963
1e-05	0.0359747	0.074419	0.0648845	0.0386964	0.0247829
0.0001	0.0699532	0.133231	0.116398	0.136025	0.0907667

## Sheet: Figure 1g
Figure 1g
IP1 concentration (nM)
	Basal					ADP					MRS2179					vehicle (DMSO)					Gq inhibitor
pcDNA3.1	141.143	215.317	150.5	127.386	200.605	158.601	275.935	205.536	179.582	235.717	88.9223	110.299	105.967	93.0408	138.708	132.452	201.159	145.031	142.092	199.89	132.385	158.041	95.7319	85.9635	143.254
P2Y1-R	513.428	709.074	628.811	388.194	554.823	562.802	818.68	751.245	430.103	649.878	323.411	417.936	377.702	245.513	385.824	526.825	731.575	607.396	429.701	675.334	439.638	545.777	316.35	136.048	379.275
P2Y12-R	140.56	151.75	190.923	127.022	181.303	172.401	220.899	259.015	178.41	253.171	90.2229	91.7585	129.706	87.0301	114.326	146.199	168.611	200.821	126.372	196.109	119.061	105.796	108.544	64.1281	131.376

## Sheet: Figure 2a
Figure 2a
IP1 concentration (% matched basal values)
Basal	ADP	MRS2179	Vehicle (DMSO)	Gq inhibitor
100	168.911	57.6391	108.887	61.9938
100	151.67	59.347	122.242	36.9021
100	184.998	42.2435	74.3829	16.0009
100	200.405	42.6495	80.0276	27.5986
100	215.186	45.455	102.747	38.7127
100	210.257	38.903	77.9363	47.9185
100	157.296	51.5072	79.7249	40.8858
100	210.592	54.7749	100.459	59.9249
100	151.487	40.3524	97.8115	76.9346
100	131.73	43.9466	91.3199	9.09781
100	117.276	64.234	124.442	14.2482
100	121	61.4369	105.637	23.5315
100	105.424	43.9485	102.065	11.8913

## Sheet: Figure 2b
Figure 2b
IP1 concentration (% matched basal values)
Basal	ADP	MRS2179	Vehicle (DMSO)	Gq inhibitor
100	52.7854	115.394	83.6223	36.4555
100	75.6459	124.227	109.8	43.6521
100	43.0618	114.571	102.725	9.5459
100	26.4698	129.303	100.165	19.0758
100	30.698	123.213	88.9429	11.9666
100	60.7828	123.793	97.8074	43.5394
100	63.2996	163.625	96.2873	60.8621
100	48.9652	131.963	100.273	37.3209
100	67.4309	159.513	106.021	49.8124
100	44.649	140.89	101.046	75.4834
100	40.5533	171.298	117.202	64.9734
100	51.7057	155.836	105.698	85.7248
100	34.3606	154.357	104.555	88.8134
100	70.1756	192.203	114.513	81.06
100	43.3202	190.967	99.6497	83.4552
100	67.877	205.13	106.054	77.0271

## Sheet: Figure 3b
Figure 3b
Basal BRET signal
pcDNA3.1	P2Y1-R	P2Y12-R
0.904072	0.981161	0.900823
0.931043	1.01491	0.942903
0.878269	1.05988	0.905614
0.857556	0.947725	0.902627
0.888443	0.971192	0.923411

## Sheet: Figure 3c
Figure 3c
Net BRET
Venus/RLuc	P2Y1-R-Venus	P2Y12-R-Venus	Venus
0.000244274	0.00318933
0.000453155	0.0270964
0.00067768	0.0380079
0.00165237	0.0458347
0.00228339	0.0720855
0.0047351	0.11244
0.00509492	0.116352
0.0168654	0.166681
0.0003686	0.0103728
0.00039976	0.00690294
0.00048837	0.0346442
0.00077654	0.0491537
0.0012502	0.0626598
0.00198018	0.0955229
0.0036106	0.130863
0.00413344	0.100176
0.00860653	0.145724
0.00045375	0.006993
0.00070736	0.00243346
0.00083957	0.0241335
0.00157684	0.0478032
0.00208085	0.0956354
0.0033449	0.0946908
0.00373301	0.11747
0.00574475	0.151521
0.00034574	0.00079239
0.00040092	0.00663931
0.00042442	0.0197254
0.00076709	0.0368579
0.00124936	0.0584839
0.00185407	0.104899
0.00268276	0.110727
0.00391555	0.137049
0.00818849	0.17712
0.00037605	0.00687329
0.00043719	0.012019
0.00048153	0.0260363
0.00081607	0.0490124
0.00142426	0.0715491
0.00220769	0.120013
0.00246471	0.132872
0.00584735	0.127003
0.00809954	0.196088
0.00023765		0.00775757
0.00070419		0.0135314
0.00071576		0.0112816
0.00105271		0.00990013
0.00153293		0.0272224
0.00018836		0.0156173
0.00034753		0.0120939
0.00046822		0.0135173
0.00106806		0.0299577
0.0011538		0.0161907
4.4928e-05		0.002477
0.00024329		0.0029039
0.00027691		0.00294983
0.00051622		0.00222309
0.00095939		0.00471137
0.00143859		0.022687
0.00241134		0.0154119
0.00540115		0.0424184
4.2951e-05		0.00061343
9.8802e-05		0.00364195
0.0002034		0.00715384
0.00045513		0.0193834
0.00056063		0.0102319
0.00060761		0.0051619
0.00168674		0.0252349
0.00277547		0.0248278
0.00609223		0.0493715
6.9695e-05			6.05905e-05
0.00089514			0.00411867
0.00215735			0.0120999
0.00433406			0.00184621
0.0143583			0.0599126
0.00051525			0.00504206
0.00095753			-0.0004397
0.00175655			0.0149497
0.0030699			0.031134
0.0065481			0.0494336
0.00186789			0.00811558
0.00991879			0.0414322
0.0101532			0.061978
0.00340668			0.0125171
0.00455297			0.0162094
0.00922175			0.0464829
0.00025033			0.00231938
0.00056673			0.00551965
0.00278338			0.0137543
0.00415179			0.0254174
0.00940355			0.044932

[truncated: 8 more sheets: Figure 3d, Figure 3e, Figure 3f, Figure 3g, Figure 3h, Figure 4a, Figure 4b, Figure 4c]
