# Supplementary material for: Platelet P2Y1 receptor exhibits constitutive G protein signaling and β-arrestin 2 recruitment
Source: BMC Biol. 2023 Feb 1;21:14. doi: 10.1186/s12915-023-01528-y (PMC9890698; doi:10.1186/s12915-023-01528-y)
Supplement: Supplementary file 8 — Additional file 8. Source data for Figs S1-S6. [file 12915_2023_1528_MOESM8_ESM.xlsx]

## Sheet: Fig. S1a
Additional File 1 - Fig. S1a
Gaq-RLuc8 relative expression (A.U.)
pcDNA3.1	P2Y1-R
13849	14201
26908	19946
26633	21129
21912	12282
25653	22460
25702	15228

## Sheet: Fig. S1b
Additional File 1 - Fig. S1b
Gaq-RLuc8 relative expression (A.U.)
Amount of receptor-encoding plasmid (µg)	AT1-R					P2Y1-R
0	12367	34009	41092	29069	18172	12367	34009	41092	29069	19029
0.001	11157	25677	72113	53398	15383	10845	29132	66167	65038	26142
0.01	9295	33167	68578	59428	19877	9963	20476	51484	37177	27824
0.1	12067	30617	61196	57016	15767	9111	21391	64624	49341	31160
1	10703	36321	68044	53167	23114	7023	25413	53237	45743	27483
2	10463	48835	75785	57130	24452	13075	32837	67804	84501	26252
4	14787	76183	83474	48127	40914	11344	49786	62125	100334	22338

## Sheet: Fig. S1c
Additional File 1 - Fig. S1c
Gaq-RLuc8 relative expression (A.U.)
P2Y1-R
Amount of receptor-encoding plasmid (µg)
0	0.001	0.01	0.1	1	2	4
25793	23640	21850	22206	40903	30490	18994
35723	28557	26881	30261	31832	31272	23907
33616	27603	36975	34341	42014	40308	25335
21199	12724	17246	18595	18638	16481	11155
23668	17215	21036	21431	28425	25254	21464
25702	20764	26310	17825	24937	19699	15228
25412	35173	37157	35861	25764	25672	22945

## Sheet: Fig. S2a
Additional File 2 - Fig. S2a
Basal BRET signal
(-) apyrase		(+) apyrase 1 min
pcDNA3.1	P2Y1-R	pcDNA3.1	P2Y1-R
1.22632	0.640893	1.21806	0.619202
1.77518	0.852701	1.79495	0.837842
2.03674	0.912417	2.03534	0.9128
1.81381	0.735757	1.85231	0.747674
(-) apyrase		(+) apyrase 5 min
pcDNA3.1	P2Y1-R	pcDNA3.1	P2Y1-R
1.24713	0.635966	1.22716	0.620893
1.72061	0.838254	1.74606	0.817402
2.02757	0.893606	2.0243	0.901841
1.80238	0.738147	1.80082	0.755142
(-) apyrase		(+) apyrase 10 min
pcDNA3.1	P2Y1-R	pcDNA3.1	P2Y1-R
1.23464	0.627801	1.20418	0.62953
1.75462	0.830814	1.74905	0.830151
1.99351	0.881861	1.98686	0.902497
1.81173	0.751866	1.79594	0.725866

## Sheet: Fig. S2b
Additional File 2 - Fig. S2b
IP1 concentration (% of control mean at 30 minutes)
30 minutes			2 hours
pcDNA3.1	P2Y1-R	P2Y12-R	pcDNA3.1	P2Y1-R	P2Y12-R
71.2093	168.203	75.4897	144.66	356.066	142.539
151.098	341.537	92.0543	227.409	1004.02	177.425
84.5321	234.974	97.4038	120.215	406.069	120.509
119.297	309.629	121.433	161.187	703.096	198.305
73.8638	249.105	100.16	123.606	672.409	151.732

## Sheet: Fig. S3a
Additional File 3 - Fig. S3a
Relative cell surface recepteur expression (OD450nm)
Amount of receptor-encoding plasmid (µg)	P2Y1-R
0.001	0.00533333	-0.0094	0.0284833	0.00695	0.0412333	0.00296667
0.01	-0.0062	-0.0257667	0.00031667	-0.00548333	0.00933333	-0.0149333
0.1	0.0312667	0.0392667	0.01805	0.0118833	0.0150333	0.0135333
1	0.415467	0.355833	0.259683	0.272517	0.218967	0.211933
2	0.490367	0.431792	0.404317	0.44815	0.381767	0.4965
4	0.669542	0.654042	0.440983	0.529217	0.5184	0.534167
Amount of receptor-encoding plasmid (µg)	AT1-R
0.001	0.000508334	-0.0108667	0.0175	-0.0004	0.00603333	-0.0212333
0.01	-0.0239917	-0.0292333	-0.0154333	-0.0187333	0.0123667	-0.0110333
0.1	-0.00535833	-0.0019	-0.00716667	-0.00276667	0.0131333	-0.00033333
1	0.123408	0.157967	0.115467	0.125767	0.160767	0.0675333
2	0.2083	0.250825	0.245833	0.330367	0.339667	0.211833
4	0.418	0.485625	0.525967	0.6178	0.409667	0.287533

## Sheet: Fig. S3b
Additional File 3 - Fig. S3b
Relative cell surface recepteur expression (OD450nm)
P2Y1-R	P2Y12-R
0.681275	1.02178
0.502375	0.966375
0.718633	1.12303
0.7737	1.11953
0.8122	1.16107
0.4178	0.805

## Sheet: Fig. S4a
Additional File 4 - Fig. S4a
IP1 concentration (% of basal mean at 30 minutes)
30 minutes		2 hours
Basal	MRS2179 (10 µM)	Basal	MRS2179 (10 µM)
106.613	82.2183	134.398	105.9
80.7256	56.7485	105.114	70.9752
83.767	61.0057	162.782	94.0172
128.895	99.6481	167.726	113.32

## Sheet: Fig. S4b
Additional File 4 - Fig. S4b
CD63 surface exposure (MFI)
basal	TRAP (50 µM)
36	875
21	797
25	828
17	547

## Sheet: Fig. S5
Additional File 5 - Fig. S5
Basal BRET signal
(-) apyrase			(+) apyrase
pcDNA3.1	P2Y1-R	P2Y12-R	pcDNA3.1	P2Y1-R	P2Y12-R
0.884126	0.984469	0.898581	0.882998	0.970521	0.899794
0.862209	1.02066	0.902385	0.869603	1.01052	0.912367
0.861911	0.976986	0.901414	0.876719	0.976622	0.915721
0.922161	1.0682	0.962689	0.938225	1.03907	0.969883

[truncated: 3 more sheets: Fig. S6a, Fig. S6b, Fig. S6c]
